# Supplementary material for: Epstein-Barr Virus miR-BART1-3p Regulates the miR-17-92 Cluster by Targeting E2F3
Source: Int J Mol Sci. 2021 Oct 10;22(20):10936. doi: 10.3390/ijms222010936 (PMC8539899; doi:10.3390/ijms222010936)
Supplement: Supplementary file 1 [file ijms-22-10936-s001.zip]

Archive with 1 entries (1 files):
- ijms-1347254-supplementary.pdf
